# Supplementary material for: Lentil-Based Yogurt Alternatives Fermented with Multifunctional Strains of Lactic Acid Bacteria—Techno-Functional, Microbiological, and Sensory Characteristics
Source: Foods. 2022 Jul 7;11(14):2013. doi: 10.3390/foods11142013 (PMC9317967; doi:10.3390/foods11142013)
Supplement: Supplementary file 1 [file foods-11-02013-s001.zip]

Archive with 1 entries (1 files):
- foods-1787981-supplementary.pdf
